# Supplementary material for: Hydrogen disorder in kaatialaite Fe[AsO2(OH)2]5H2O from Jáchymov, Czech Republic: determination from low-temperature 3D electron diffraction
Source: IUCrJ. 2021 Jan 1;8(Pt 1):116–23. doi: 10.1107/S2052252520015626 (PMC7793002; doi:10.1107/S2052252520015626)
Supplement: Supplementary file 1 [file m-08-00116-sup1.cif]

data_global
#=======================================================================

_audit_creation_method                   'Jana2006 Version : 27/01/2020'


# 1. PROCESSING SUMMARY (IUCr Office Use Only)

_journal_date_recd_electronic      2020-07-24
_journal_date_to_coeditor                ?
_journal_date_from_coeditor              ?
_journal_date_accepted     2020-11-27
_journal_date_printers_first             ?
_journal_date_printers_final             ?
_journal_date_proofs_out                 ?
_journal_date_proofs_in                  ?
_journal_coeditor_name                   ?
_journal_coeditor_code      CT5014SUP1
_journal_coeditor_notes
; ?
;
_journal_techeditor_code      M201562
_iucr_compatibility_tag          ACTA95
_journal_paper_category      FA
_journal_techeditor_notes
; ?
;
_journal_coden_ASTM                      ?
_journal_name_full                       'IUCrJ'
_journal_year                            ?
_journal_volume                          ?
_journal_issue                           ?
_journal_page_first                      ?
_journal_page_last                       ?
_journal_suppl_publ_number               ?
_journal_suppl_publ_pages                ?

#=======================================================================

# 2. SUBMISSION DETAILS

_publ_contact_author_name                ?
_publ_contact_author_address
; ?
;
_publ_contact_author_email               ?
_publ_contact_author_fax                 ?
_publ_contact_author_phone               ?

_publ_requested_journal                  'IUCrJ'
_publ_requested_category                 ?

_publ_contact_letter
; ?
;

#=======================================================================

# 3. TITLE AND AUTHOR LIST

_publ_section_title
; ?
;
_publ_section_title_footnote
; ?
;
loop_
 _publ_author_name
 _publ_author_footnote
 _publ_author_address
; ?      # name
;
; ?      # footnote
;
; ?      # address
;

#=======================================================================

# 4. TEXT

_publ_section_synopsis
; ?
;
_publ_section_abstract
; ?
;
_publ_section_comment
; ?
;
_publ_section_introduction
; ?
;
_publ_section_experimental
; ?
;
_publ_section_exptl_prep
; ?
;
_publ_section_exptl_refinement
; ?
;
_publ_section_exptl_solution
; ?
;
_publ_section_discussion
; ?
;
_publ_section_acknowledgements
; ?
;
_publ_section_references
;
Petricek, V., Dusek, M. & Palatinus L. (2014). Z. Kristallogr. 229(5), 345-352.

Palatinus L. & Chapuis G. (2007). J. Appl. Cryst. 40, 786-790.

# enable this reference if Diamond ver. 2 was used for visualization
#Brandenburg, K. (1999). DIAMOND. Version. 2.1c.
#Crystal Impact GbR, Bonn, Germany.

# enable this reference if Diamond ver. 3 was used for visualization
#Brandenburg, K. & Putz, H. (2005). DIAMOND Version 3.
#Crystal Impact GbR, Postfach 1251, D-53002 Bonn, Germany.

# enable this reference if SIR97 was used for solving of the structure
#Altomare, A., Burla, M. C., Camalli, M., Cascarano, G., Giacovazzo, C.,
#Guagliardi, A., Moliterni, A. G. G., Polidori, G., Spagna, R. (1997).
#SIR97. A Package for Crystal Structure Solution by Direct Methods
#and Refinement, Bari, Rome, Italy.

# use this reference if SIR2002 was used for solving of the structure
#Burla, M.C., Camalli, M., Carrozzini, B., Cascarano, G., Giacovazzo, C.,
#Polidori, G., Spagna, R.
#SIR2002: the program, J. Appl. Cryst, (2003). 36, 1103


# use this reference if SIR2011 was used for solving of the structure
#Burla, M.C., Caliandro, R., Camalli, M., Carrozzini, B., Cascarano,
#G.L., Giacovazzo, C., Mallamo. M., Mazzone, A., Polidori, G., Spagna, R.
#SIR2011: a new package for crystal structure determination and refinement,
#J.Appl.Cryst. (2012) 45, 357-361

# enable this reference if bond valences were calculated
#Brown, I. D. (1996). J. Appl. Cryst. 29, 479-480.

# enable this reference if Xshape wase used for crystal shape refinement
#Stoe & Cie (1998). X-SHAPE. Stoe & Cie, Darmstadt, Germany.


# enable this reference if Flack coefficient was refined
#Flack, H. D. (1983). Acta Cryst. A39, 876-881.
;
_publ_section_figure_captions
; ?
;
_publ_section_table_legends
; ?
;

#=======================================================================
data_I
#=======================================================================

# 5. CHEMICAL DATA

_chemical_name_systematic
; ?
;
_chemical_name_common                    'Kaatialaite'
_chemical_formula_moiety                 ?
_chemical_formula_structural             ?
_chemical_formula_analytical             ?
_chemical_formula_iupac                  ?
_chemical_formula_sum                    'As3 Fe1 H16 O17'
_chemical_formula_weight                 568.7
_chemical_melting_point                  ?
_chemical_compound_source                ?
_chemical_absolute_configuration         .

#=======================================================================

# 6. CRYSTAL DATA

_symmetry_cell_setting                   monoclinic
_symmetry_space_group_name_H-M           'P 1 21/n 1'
_symmetry_space_group_name_Hall          '-P 2yabc'
_symmetry_Int_Tables_number              14

loop_
 _space_group_symop_id
 _space_group_symop_operation_xyz
 1   x,y,z
 2   -x+1/2,y+1/2,-z+1/2
 3   -x,-y,-z
 4   x+1/2,-y+1/2,z+1/2

_cell_length_a                           15.4357
_cell_length_b                           20.01
_cell_length_c                           4.7994
_cell_angle_alpha                        90
_cell_angle_beta                         91.728
_cell_angle_gamma                        90
_cell_volume                             1481.709

_cell_formula_units_Z                    4

_cell_measurement_reflns_used            ?
_cell_measurement_theta_min              ?
_cell_measurement_theta_max              ?
_cell_measurement_temperature            100
_cell_special_details
; ?
;

_exptl_crystal_density_diffrn            2.5495
_exptl_crystal_density_meas              ?
_exptl_crystal_density_method            ?
_exptl_crystal_F_000                     1108

_exptl_absorpt_coefficient_mu            0
_exptl_crystal_description               'four needle shaped crystals'
_exptl_crystal_size_max                  ?
_exptl_crystal_size_mid                  ?
_exptl_crystal_size_min                  ?
_exptl_crystal_size_rad                  ?
_exptl_crystal_colour                    ?
_exptl_absorpt_correction_type           ?
_exptl_absorpt_process_details           ?
_exptl_absorpt_correction_T_min          ?
_exptl_absorpt_correction_T_max          ?
loop_
 _exptl_crystal_face_index_h
 _exptl_crystal_face_index_k
 _exptl_crystal_face_index_l
 _exptl_crystal_face_perp_dist
 ? ? ? ?

#=======================================================================

# 7. EXPERIMENTAL DATA

_exptl_special_details                   ?

_diffrn_ambient_temperature              100
_diffrn_source                           ?
_diffrn_source_power                     ?
_diffrn_source_voltage                   ?
_diffrn_source_current                   ?
_diffrn_radiation_type                   electron
_diffrn_radiation_source                 ?
_diffrn_radiation_wavelength             0.0251
_diffrn_radiation_monochromator          ?
_diffrn_measurement_device               ?
_diffrn_measurement_device_type          'Transmission Electron Microscope'
_diffrn_detector                         'SIS Veleta'
_diffrn_detector_area_resol_mean         ?
_diffrn_measurement_method               ?
_diffrn_measurement_specimen_support     ?

_diffrn_reflns_number                    48759
_diffrn_reflns_theta_min                 0.06
_diffrn_reflns_theta_max                 0.98
_diffrn_reflns_theta_full                0.98
_diffrn_measured_fraction_theta_max      0.58
_diffrn_measured_fraction_theta_full     0.58
_diffrn_reflns_av_R_equivalents          ?
_diffrn_reflns_av_unetI/netI             0.4947
_diffrn_reflns_limit_h_min               -21
_diffrn_reflns_limit_h_max               21
_diffrn_reflns_limit_k_min               -20
_diffrn_reflns_limit_k_max               20
_diffrn_reflns_limit_l_min               -6
_diffrn_reflns_limit_l_max               6
_diffrn_reflns_reduction_process         ?

_diffrn_standards_number                 ?
_diffrn_standards_interval_count         ?
_diffrn_standards_interval_time          ?
_diffrn_standards_decay_%                ?
loop_
_diffrn_standard_refln_index_h
_diffrn_standard_refln_index_k
_diffrn_standard_refln_index_l
  ? ? ?

_diffrn_radiation_probe                  electron

#=======================================================================

# 8. REFINEMENT DATA

_refine_special_details
; ?
;

_reflns_number_total                     11615
_reflns_number_gt                        1796
_reflns_threshold_expression             'I>3\s(I)'

_refine_ls_structure_factor_coef         F
_refine_ls_R_factor_gt                   0.1082
_refine_ls_wR_factor_gt                  0.1007
_refine_ls_R_factor_all                  0.4453
_refine_ls_wR_factor_ref                 0.1272
_refine_ls_goodness_of_fit_ref           1.27
_refine_ls_goodness_of_fit_gt            0.00
_refine_ls_restrained_S_gt               ?
_refine_ls_restrained_S_all              ?
_refine_ls_number_reflns                 11615
_refine_ls_number_parameters             509
_refine_ls_number_restraints             52
_refine_ls_number_constraints            22
_refine_ls_weighting_scheme              sigma
_refine_ls_weighting_details             'w=1/(\s^2^(F)+0.0001F^2^)'
_refine_ls_hydrogen_treatment            'refall'
_refine_ls_shift/su_max                  0.0372
_refine_ls_shift/su_mean                 0.0022
_refine_diff_density_max                 0.22
_refine_diff_density_min                 -0.50
_refine_ls_extinction_method             'none'
_refine_ls_extinction_coef               ?
_refine_ls_extinction_expression         ?
_refine_ls_abs_structure_details         ?
_refine_ls_abs_structure_Flack           ?
_refine_ls_abs_structure_Rogers          ?

loop_
 _atom_type_symbol
 _atom_type_scat_source
 As  International_Tables_Vol_C
 Fe  International_Tables_Vol_C
 H   International_Tables_Vol_C
 O   International_Tables_Vol_C

_computing_data_collection               'in-house software'
_computing_cell_refinement               'PETS2.0'
_computing_data_reduction                'PETS2.0'
_computing_structure_solution            'superflip'
_computing_structure_refinement          'Jana2006'
_computing_molecular_graphics            'VESTA 3'
_computing_publication_material          ?

loop_
 _restr_distance_atom_site_label_1
 _restr_distance_site_symmetry_1
 _restr_distance_atom_site_label_2
 _restr_distance_site_symmetry_2
 _restr_distance_target
 _restr_distance_target_weight_param
O6 . H1o6 . 0.98 0.001
O8 . H1o8 . 0.98 0.001
O12 . H1o12 . 0.98 0.001
O17 . H1o17 . 0.98 0.001
O17 . H2o17 . 0.98 0.001
O15 . H1o15 . 0.98 0.001
O14 . H1o14 . 0.98 0.001
O13 . H1o13 . 0.98 0.001
O13 . H2o13 . 0.98 0.001
O12 . H1o6 4_555 1.8 0.003
O17 . H1o15 . 1.8 0.003
O16 . H1o8 4_555 1.75 0.003
O9 . H1o14 4_455 1.75 0.003
O17 . H1o13 4_555 1.83 0.003
O1 . H2o13 4_455 1.85 0.003
O13 . H1o12 . 1.51 0.003
O13 . H1o17 4_455 2.05 0.003
O7 . H2o17 4_455 1.97 0.003
O3 . H1o3b . 0.98 0.001
O4 . H1o4b 3_656 0.98 0.001
O10 . H1o10b 1_554 0.98 0.001
O15 . H2o15b 3_655 0.98 0.001
O16 . H1o16 1_554 0.98 0.001
O16 . H2o16b 3_665 0.98 0.001
O14 . H2o14b 2_655 0.98 0.001
O4 . H2o16b 1_545 1.9 0.003
O15 . H1o4b . 1.9 0.003
O6 . H1o16 4_454 1.95 0.005
O14 . H1o10b 4_554 1.7 0.003
O3 . H2o15b . 1.63 0.003
O16 . H2o14b . 1.86 0.003
O17 . H1o3b 1_655 2.07 0.003
O3 . H1o3a . 0.98 0.001
O4 . H1o4a 1_545 0.98 0.001
O10 . H1o10a 1_554 0.98 0.001
O15 . H2o15a . 0.98 0.001
O16 . H2o16a . 0.98 0.001
O14 . H2o14a . 0.98 0.001
O16 . H1o4a 3_665 1.9 0.003
O4 . H2o15a 3_656 1.9 0.003
O10 . H2o14a 4_454 1.7 0.003
O15 . H1o3a 3_655 1.63 0.003
O14 . H2o16a 2_655 1.86 0.003
O6 . H1o10a 4_454 2.18 0.003

loop_
 _restr_angle_atom_site_label_1
 _restr_angle_site_symmetry_1
 _restr_angle_atom_site_label_2
 _restr_angle_site_symmetry_2
 _restr_angle_atom_site_label_3
 _restr_angle_site_symmetry_3
 _restr_angle_target
 _restr_angle_target_weight_param
H1o17 . O17 . H2o17 . 109.47 0.01
H1o13 . O13 . H2o13 . 109.47 0.01
H2o16b 3_665 O16 . H1o16 1_554 109.47 0.01
H1o14 . O14 . H2o14b 2_655 109.47 0.01
H1o15 . O15 . H2o15b 3_655 109.47 0.01
H2o16a . O16 . H1o16 1_554 109.47 0.01
H1o14 . O14 . H2o14a . 109.47 0.01
H1o15 . O15 . H2o15a . 109.47 0.01


#=======================================================================

# 9. ATOMIC COORDINATES AND DISPLACEMENT PARAMETERS

loop_
 _atom_site_label
 _atom_site_type_symbol
 _atom_site_fract_x
 _atom_site_fract_y
 _atom_site_fract_z
 _atom_site_adp_type
 _atom_site_U_iso_or_equiv
 _atom_site_site_symmetry_multiplicity
 _atom_site_occupancy
 _atom_site_calc_flag
 _atom_site_refinement_flags
 _atom_site_disorder_assembly
 _atom_site_disorder_group
  As1 As 0.19667(7) 0.08330(8) 0.1282(2) Uiso 0.0121(3) 4 1 d . . .
  As2 As 0.22229(7) 0.28286(8) 0.1154(2) Uiso 0.0103(3) 4 1 d . . .
  As3 As 0.42806(7) 0.16204(8) 0.1411(2) Uiso 0.0127(3) 4 1 d . . .
  Fe1 Fe 0.28056(7) 0.17728(9) 0.6325(2) Uiso 0.0072(3) 4 1 d . . .
  O1 O 0.18162(18) 0.1392(2) 0.3758(6) Uiso 0.0218(9) 4 1 d . . .
  O2 O 0.2682(2) 0.0941(2) -0.1187(6) Uiso 0.0203(9) 4 1 d . . .
  O3 O 0.0937(2) 0.0687(2) -0.0095(7) Uiso 0.0304(11) 4 1 d . . .
  O4 O 0.22467(19) 0.0046(2) 0.2706(6) Uiso 0.0201(10) 4 1 d . . .
  O5 O 0.1974(2) 0.2272(3) -0.1229(6) Uiso 0.0258(10) 4 1 d . . .
  O6 O 0.1247(2) 0.3134(2) 0.2395(6) Uiso 0.0314(10) 4 1 d . . .
  O7 O 0.28702(19) 0.2637(2) 0.3902(6) Uiso 0.0208(9) 4 1 d . . .
  O8 O 0.2721(2) 0.3499(3) -0.0098(7) Uiso 0.0399(12) 4 1 d . . .
  O9 O 0.3661(2) 0.1287(2) 0.3878(6) Uiso 0.0219(9) 4 1 d . . .
  O10 O 0.4848(2) 0.0954(3) 0.0130(8) Uiso 0.0438(13) 4 1 d . . .
  O11 O 0.37989(18) 0.2074(2) -0.1103(6) Uiso 0.0178(9) 4 1 d . . .
  O12 O 0.5051(2) 0.2118(2) 0.3087(6) Uiso 0.0297(10) 4 1 d . . .
  O13 O 0.51566(19) 0.3215(2) 0.0500(5) Uiso 0.0391(12) 4 1 d . . .
  O14 O 0.9241(2) 0.4860(2) 0.1268(7) Uiso 0.0326(11) 4 1 d . . .
  O15 O 0.9193(3) 0.0246(2) 0.3880(6) Uiso 0.0429(12) 4 1 d . . .
  O16 O 0.6806(2) 0.0784(3) 0.0903(7) Uiso 0.0420(12) 4 1 d . . .
  O17 O 0.9232(2) 0.1404(2) 0.0636(5) Uiso 0.0402(12) 4 1 d . . .
  H1o17 H 0.9642(8) 0.1427(9) -0.088(2) Uiso 0.0483 4 1 d . . .
  H1o12 H 0.5091(11) 0.2542(5) 0.207(4) Uiso 0.0357 4 1 d . . .
  H1o13 H 0.4754(6) 0.3315(12) -0.107(2) Uiso 0.047 4 1 d . . .
  H2o17 H 0.8724(8) 0.1681(8) 0.017(3) Uiso 0.0483 4 1 d . . .
  H1o15 H 0.9207(11) 0.0667(5) 0.283(3) Uiso 0.0514 4 1 d . . .
  H1o8 H 0.2378(11) 0.3758(11) -0.147(3) Uiso 0.0479 4 1 d . . .
  H1o6 H 0.0808(8) 0.3096(11) 0.089(2) Uiso 0.0377 4 1 d . . .
  H2o13 H 0.5745(4) 0.3345(12) 0.001(3) Uiso 0.047 4 1 d . . .
  H1o14 H 0.8938(11) 0.4520(4) 0.013(3) Uiso 0.0391 4 1 d . . .
  H1o16 H 0.6428(8) 0.1064(7) 0.971(3) Uiso 0.0504 4 1 d . . .
  H1o3b H 0.0434(13) 0.0937(19) 0.055(5) Uiso 0.0365 4 0.5 d . . .
  H2o14b H 0.6183(11) 0.0169(12) 0.297(6) Uiso 0.0391 4 0.5 d . . .
  H1o4b H 0.8258(14) 0.0121(13) 0.631(5) Uiso 0.0241 4 0.5 d . . .
  H2o16b H 0.2750(8) 0.9425(9) 0.023(3) Uiso 0.0504 4 0.5 d . . .
  H2o15b H 0.086(3) 0.0130(6) -0.258(3) Uiso 0.0514 4 0.5 d . . .
  H1o10b H 0.4470(14) 0.066(2) 0.901(6) Uiso 0.0526 4 0.5 d . . .
  H1o3a H 0.093(2) 0.0317(12) -0.144(6) Uiso 0.0365 4 0.5 d . . .
  H2o14a H 0.9426(16) 0.4664(6) 0.3061(19) Uiso 0.0391 4 0.5 d . . .
  H1o4a H 0.261(2) 0.9698(11) 0.189(3) Uiso 0.0241 4 0.5 d . . .
  H2o16a H 0.6450(8) 0.0514(9) 0.213(3) Uiso 0.0504 4 0.5 d . . .
  H2o15a H 0.8685(14) 0.0242(9) 0.506(6) Uiso 0.0514 4 0.5 d . . .
  H1o10a H 0.534(2) 0.124(2) 0.965(4) Uiso 0.0526 4 0.5 d . . .

loop_
 _atom_site_aniso_label
 _atom_site_aniso_type_symbol
 _atom_site_aniso_U_11
 _atom_site_aniso_U_22
 _atom_site_aniso_U_33
 _atom_site_aniso_U_12
 _atom_site_aniso_U_13
 _atom_site_aniso_U_23
 ? ? ? ? ? ? ? ?


#=======================================================================

# 10. MOLECULAR GEOMETRY


loop_
 _geom_bond_atom_site_label_1
 _geom_bond_atom_site_label_2
 _geom_bond_site_symmetry_1
 _geom_bond_site_symmetry_2
 _geom_bond_distance
 _geom_bond_publ_flag
  As1 O1 . . 1.653(4) ?
  As1 O2 . . 1.658(3) ?
  As1 O3 . . 1.728(4) ?
  As1 O4 . . 1.766(5) ?
  As1 H1o3b . . 2.39(2) ?
  As1 H1o4b . 3_656 2.26(3) ?
  As1 H2o15b . . 2.85(3) ?
  As1 H1o3a . . 2.28(3) ?
  As1 H1o4a . 1_545 2.49(2) ?
  As1 H2o15a . 3_656 2.97(2) ?
  As2 O5 . . 1.634(4) ?
  As2 O6 . . 1.746(4) ?
  As2 O7 . . 1.675(3) ?
  As2 O8 . . 1.666(5) ?
  As2 H1o8 . . 2.26(2) ?
  As2 H1o6 . . 2.249(14) ?
  As3 O9 . . 1.683(3) ?
  As3 O10 . . 1.719(5) ?
  As3 O11 . . 1.666(4) ?
  As3 O12 . . 1.730(4) ?
  As3 H1o12 . . 2.246(13) ?
  As3 H1o14 . 4_455 2.954(11) ?
  As3 H1o10b . 1_554 2.27(4) ?
  As3 H1o10a . 1_554 2.01(3) ?
  Fe1 O1 . . 2.078(3) ?
  Fe1 O2 . 1_556 2.060(4) ?
  Fe1 O5 . 1_556 2.028(4) ?
  Fe1 O7 . . 2.088(4) ?
  Fe1 O9 . . 2.040(4) ?
  Fe1 O11 . 1_556 2.030(3) ?
  O1 O2 . . 2.902(4) ?
  O1 O2 . 1_556 2.879(4) ?
  O1 O3 . . 2.665(5) ?
  O1 O4 . . 2.823(6) ?
  O1 O5 . . 2.987(5) ?
  O1 O5 . 1_556 2.986(5) ?
  O1 O7 . . 2.976(6) ?
  O1 O9 . . 2.854(4) ?
  O1 O13 . 4_455 2.830(4) ?
  O1 H2o13 . 4_455 1.853(11) ?
  O1 H1o3b . . 2.75(2) ?
  O2 O3 . . 2.806(5) ?
  O2 O4 . . 2.689(5) ?
  O2 O5 . . 2.877(7) ?
  O2 O9 . 1_554 2.930(4) ?
  O2 O9 . . 2.907(4) ?
  O2 O11 . . 2.847(6) ?
  O2 H1o14 . 4_454 2.818(15) ?
  O2 H2o14b . 3_655 2.97(2) ?
  O2 H1o10b . 1_554 2.82(2) ?
  O2 H1o3a . . 2.98(3) ?
  O2 H2o14a . 4_454 2.98(2) ?
  O2 H1o4a . 1_545 2.90(2) ?
  O3 O4 . . 2.716(5) ?
  O3 O15 . 3_655 2.609(5) ?
  O3 H1o17 . 1_455 2.507(15) ?
  O3 H1o3b . . 0.98(3) ?
  O3 H1o4b . 3_656 2.70(3) ?
  O3 H2o15b . . 1.633(14) ?
  O3 H1o3a . . 0.98(3) ?
  O4 O15 . 3_656 2.861(5) ?
  O4 O16 . 3_655 2.837(5) ?
  O4 H1o14 . 4_455 2.956(15) ?
  O4 H1o4b . 3_656 0.98(2) ?
  O4 H2o16b . 1_545 1.902(17) ?
  O4 H1o3a . . 2.86(3) ?
  O4 H1o4a . 1_545 0.98(3) ?
  O4 H2o15a . 3_656 1.91(2) ?
  O5 O6 . . 2.716(6) ?
  O5 O7 . 1_554 2.847(4) ?
  O5 O7 . . 2.882(4) ?
  O5 O8 . . 2.759(7) ?
  O5 O11 . . 2.843(4) ?
  O5 H1o6 . . 2.665(17) ?
  O5 H2o13 . 4_454 2.858(14) ?
  O6 O7 . . 2.771(5) ?
  O6 O8 . . 2.702(5) ?
  O6 O12 . 4_454 2.777(4) ?
  O6 O16 . 4_455 2.859(6) ?
  O6 H1o8 . . 2.872(18) ?
  O6 H1o6 . . 0.981(13) ?
  O6 H1o16 . 4_454 1.966(15) ?
  O6 H1o10a . 4_454 2.19(3) ?
  O7 O8 . . 2.586(6) ?
  O7 O9 . . 2.965(6) ?
  O7 O11 . 1_556 2.978(4) ?
  O7 O17 . 4_455 2.948(5) ?
  O7 H2o17 . 4_455 1.980(15) ?
  O8 O16 . 4_454 2.751(6) ?
  O8 H2o17 . 4_454 2.810(13) ?
  O8 H2o17 . 4_455 2.948(13) ?
  O8 H1o8 . . 0.982(18) ?
  O8 H1o4b . 4_454 2.96(3) ?
  O8 H1o4a . 2_545 2.90(2) ?
  O8 H2o15a . 4_454 2.927(19) ?
  O9 O10 . . 2.690(5) ?
  O9 O11 . . 2.876(5) ?
  O9 O11 . 1_556 2.880(5) ?
  O9 O12 . . 2.750(5) ?
  O9 O14 . 4_455 2.705(6) ?
  O9 H1o14 . 4_455 1.770(10) ?
  O9 H1o10b . 1_554 2.96(3) ?
  O9 H2o14a . 4_455 2.984(14) ?
  O10 O11 . . 2.817(7) ?
  O10 O12 . . 2.740(7) ?
  O10 O14 . 4_454 2.619(6) ?
  O10 H1o14 . 4_454 2.903(14) ?
  O10 H1o14 . 4_455 2.972(14) ?
  O10 H1o16 . 1_554 2.464(12) ?
  O10 H2o14b . . 2.90(2) ?
  O10 H1o10b . 1_554 0.98(3) ?
  O10 H2o14a . 2_645 2.934(15) ?
  O10 H2o14a . 4_454 1.703(14) ?
  O10 H2o16a . . 2.770(14) ?
  O10 H1o10a . 1_554 0.98(4) ?
  O11 O12 . . 2.748(4) ?
  O11 H1o12 . . 2.644(17) ?
  O11 H1o13 . . 2.89(2) ?
  O11 H1o10a . 1_554 2.92(4) ?
  O12 O13 . . 2.530(6) ?
  O12 H1o12 . . 0.984(13) ?
  O12 H1o6 . 4_555 1.805(13) ?
  O12 H1o10a . 1_554 2.46(3) ?
  O13 O17 . 4_454 2.805(4) ?
  O13 O17 . 4_455 2.985(4) ?
  O13 H1o17 . 4_455 2.060(13) ?
  O13 H1o12 . . 1.546(13) ?
  O13 H1o13 . . 0.981(11) ?
  O13 H1o15 . 4_454 2.948(13) ?
  O13 H2o13 . . 0.980(10) ?
  O13 H1o3b . 4_554 2.96(3) ?
  O13 H1o3b . 4_555 2.98(3) ?
  O14 O14 . 3_765 2.731(5) ?
  O14 O16 . 2_655 2.830(6) ?
  O14 H1o14 . . 0.982(12) ?
  O14 H2o14b . 2_655 0.98(2) ?
  O14 H1o10b . 4_554 1.70(3) ?
  O14 H2o14a . . 0.981(12) ?
  O14 H2o16a . 2_655 1.868(16) ?
  O15 O15 . 3_756 2.858(5) ?
  O15 O17 . . 2.792(5) ?
  O15 H1o15 . . 0.981(12) ?
  O15 H1o3b . 1_655 2.88(3) ?
  O15 H1o4b . . 1.90(2) ?
  O15 H2o15b . 3_655 0.981(14) ?
  O15 H1o3a . 3_655 1.63(3) ?
  O15 H2o15a . . 0.98(2) ?
  O16 H1o8 . 4_555 1.771(18) ?
  O16 H1o16 . 1_554 0.981(14) ?
  O16 H2o14b . . 1.87(2) ?
  O16 H2o16b . 3_665 0.981(15) ?
  O16 H2o14a . 2_645 2.991(19) ?
  O16 H1o4a . 3_665 1.90(2) ?
  O16 H2o16a . . 0.981(16) ?
  O16 H1o10a . 1_554 2.50(3) ?
  O17 H1o17 . . 0.981(12) ?
  O17 H1o13 . 4_555 1.843(13) ?
  O17 H2o17 . . 0.981(14) ?
  O17 H1o15 . . 1.812(12) ?
  O17 H1o3b . 1_655 2.08(3) ?
  H1o17 H1o12 . 4_554 2.40(2) ?
  H1o17 H1o13 . 4_554 2.551(17) ?
  H1o17 H1o13 . 4_555 2.370(17) ?
  H1o17 H2o17 . . 1.602(18) ?
  H1o17 H1o15 . . 2.45(2) ?
  H1o17 H2o13 . 4_554 2.681(16) ?
  H1o17 H1o3b . 1_655 1.70(3) ?
  H1o17 H1o3a . 1_655 2.99(3) ?
  H1o12 H1o13 . . 2.21(2) ?
  H1o12 H1o6 . 4_555 2.47(2) ?
  H1o12 H2o13 . . 2.15(2) ?
  H1o12 H1o10a . 1_554 2.88(4) ?
  H1o13 H2o17 . 4_454 2.370(16) ?
  H1o13 H1o15 . 4_454 2.26(2) ?
  H1o13 H2o13 . . 1.602(12) ?
  H1o13 H1o3b . 4_554 2.47(3) ?
  H2o17 H1o15 . . 2.499(19) ?
  H2o17 H1o8 . 4_555 2.81(2) ?
  H1o15 H1o3b . 1_655 2.28(3) ?
  H1o15 H1o4b . . 2.51(3) ?
  H1o15 H2o15b . 3_655 1.602(16) ?
  H1o15 H1o3a . 3_655 2.09(3) ?
  H1o15 H2o15a . . 1.60(3) ?
  H1o8 H1o16 . 4_453 2.34(2) ?
  H1o8 H2o14b . 4_454 2.84(3) ?
  H1o8 H1o4b . 4_454 2.93(3) ?
  H1o8 H2o16b . 2_544 2.25(2) ?
  H1o8 H1o4a . 2_545 2.89(3) ?
  H1o8 H2o16a . 4_454 2.14(2) ?
  H1o8 H2o15a . 4_454 2.92(3) ?
  H1o6 H1o16 . 4_454 2.65(2) ?
  H1o6 H1o10a . 4_454 2.38(3) ?
  H2o13 H1o3b . 4_554 2.61(3) ?
  H1o14 H2o14b . 2_655 1.60(3) ?
  H1o14 H1o10b . 4_554 2.04(3) ?
  H1o14 H2o14a . . 1.603(19) ?
  H1o14 H1o4a . 4_564 2.98(3) ?
  H1o14 H2o16a . 2_655 2.47(2) ?
  H1o16 H2o14b . 1_556 2.42(3) ?
  H1o16 H2o16b . 3_666 1.602(19) ?
  H1o16 H1o4a . 3_666 2.28(3) ?
  H1o16 H2o16a . 1_556 1.60(2) ?
  H1o16 H1o10a . . 1.72(3) ?
  H1o3b H2o15b . . 2.31(4) ?
  H1o3b H1o3a . . 1.75(4) ?
  H2o14b H2o16b . 3_665 2.42(3) ?
  H2o14b H1o10b . 3_656 2.14(4) ?
  H2o14b H2o14a . 2_645 1.46(3) ?
  H2o14b H2o16a . . 0.90(3) ?
  H2o14b H1o10a . 1_554 2.95(4) ?
  H1o4b H2o16b . 3_666 2.48(3) ?
  H1o4b H2o15b . 3_655 2.34(4) ?
  H1o4b H1o3a . 3_655 2.83(4) ?
  H1o4b H1o3a . 3_656 2.87(4) ?
  H1o4b H1o4a . 3_666 1.65(4) ?
  H1o4b H2o15a . . 0.94(3) ?
  H2o16b H1o4a . . 1.00(2) ?
  H2o16b H2o16a . 3_665 1.70(2) ?
  H2o15b H1o3a . . 0.67(3) ?
  H2o15b H2o15a . 3_655 1.58(4) ?
  H1o10b H2o14a . 2_646 2.95(4) ?
  H1o10b H2o14a . 4_455 0.79(4) ?
  H1o10b H2o16a . 3_656 2.79(4) ?
  H1o10b H1o10a . . 1.80(5) ?
  H1o3a H2o15a . 3_655 2.17(4) ?
  H2o14a H2o14a . 3_766 2.86(2) ?
  H2o14a H2o16a . 2_655 2.17(2) ?
  H2o14a H1o10a . 4_554 2.40(4) ?
  H1o4a H2o16a . 3_665 2.49(3) ?
  H1o4a H2o15a . 3_666 2.51(4) ?
  H2o16a H1o10a . 1_554 2.52(4) ?

loop_
 _geom_angle_atom_site_label_1
 _geom_angle_atom_site_label_2
 _geom_angle_atom_site_label_3
 _geom_angle_site_symmetry_1
 _geom_angle_site_symmetry_2
 _geom_angle_site_symmetry_3
 _geom_angle
 _geom_angle_publ_flag
  H1o3b O3 H1o3a . . . 126(3) ?
  H1o4b O4 H1o4a 3_656 . 1_545 115(2) ?
  H1o10b O10 H1o10a 1_554 . 1_554 132(2) ?
  H1o13 O13 H2o13 . . . 109.5(11) ?
  H1o14 O14 H2o14b . . 2_655 109.5(15) ?
  H1o14 O14 H2o14a . . . 109.5(11) ?
  H2o14b O14 H2o14a 2_655 . . 95.9(19) ?
  H1o15 O15 H2o15b . . 3_655 109.5(12) ?
  H1o15 O15 H2o15a . . . 109.5(15) ?
  H2o15b O15 H2o15a 3_655 . . 108(3) ?
  H1o16 O16 H2o16b 1_554 . 3_665 109.5(13) ?
  H1o16 O16 H2o16a 1_554 . . 109.5(12) ?
  H2o16b O16 H2o16a 3_665 . . 120.7(15) ?
  H1o17 O17 H2o17 . . . 109.5(12) ?

loop_
 _geom_hbond_atom_site_label_D
 _geom_hbond_atom_site_label_H
 _geom_hbond_atom_site_label_A
 _geom_hbond_site_symmetry_D
 _geom_hbond_site_symmetry_H
 _geom_hbond_site_symmetry_A
 _geom_hbond_distance_DH
 _geom_hbond_distance_HA
 _geom_hbond_distance_DA
 _geom_hbond_angle_DHA
 _geom_hbond_publ_flag
  O17 H1o17 O13 . . 4_554   0.981(12)   2.060(13)   2.985(4)   156.5(13) ?
  O12 H1o12 O13 . . .   0.984(13)   1.546(13)   2.530(6)   179.2(15) ?
  O13 H1o13 O17 . . 4_454   0.981(11)   1.843(13)   2.805(4)   166.1(12) ?
  O17 H2o17 O7 . . 4_554   0.981(14)   1.980(15)   2.948(5)   168.5(13) ?
  O15 H1o15 O17 . . .   0.981(12)   1.812(12)   2.792(5)   175.4(12) ?
  O8 H1o8 O16 . . 4_454   0.982(18)   1.771(18)   2.751(6)   176.8(16) ?
  O6 H1o6 O12 . . 4_454   0.981(13)   1.805(13)   2.777(4)   171(2) ?
  O13 H2o13 O1 . . 4_554   0.980(10)   1.853(11)   2.830(4)   174.6(11) ?
  O14 H1o14 O9 . . 4_554   0.982(12)   1.770(10)   2.705(6)   157.9(12) ?
  O16 H1o16 O6 1_556 . 4_555   0.981(14)   1.966(15)   2.859(6)   150.2(11) ?
  O16 H1o16 O10 1_556 . 1_556   0.981(14)   2.464(12)   3.053(5)   118.2(10) ?
  O3 H1o3b O17 . . 1_455   0.98(3)   2.08(3)   3.027(5)   162.0(19) ?
  O14 H2o14b O16 2_645 . .   0.98(2)   1.87(2)   2.830(6)   168(2) ?
  O4 H1o4b O15 3_656 . .   0.98(2)   1.90(2)   2.861(5)   166(2) ?
  O16 H2o16b O4 3_665 . 1_565   0.981(15)   1.902(17)   2.837(5)   158.6(13) ?
  O15 H2o15b O3 3_655 . .   0.981(14)   1.633(14)   2.609(5)   172.7(14) ?
  O10 H1o10b O14 1_556 . 4_455   0.98(3)   1.70(3)   2.619(6)   154(2) ?
  O3 H1o3a O15 . . 3_655   0.98(3)   1.63(3)   2.609(5)   172(3) ?
  O14 H2o14a O10 . . 4_555   0.981(12)   1.703(14)   2.619(6)   153.9(11) ?
  O4 H1o4a O16 1_565 . 3_665   0.98(3)   1.90(2)   2.837(5)   158.3(16) ?
  O16 H2o16a O14 . . 2_645   0.981(16)   1.868(16)   2.830(6)   166.0(15) ?
  O15 H2o15a O4 . . 3_656   0.98(2)   1.91(2)   2.861(5)   163.0(16) ?
  O10 H1o10a O6 1_556 . 4_555   0.98(4)   2.19(3)   3.145(6)   163.4(19) ?
  O10 H1o10a O16 1_556 . 1_556   0.98(4)   2.50(3)   3.053(5)   116(3) ?


#=======================================================================
# start Validation Reply Form
_vrf_ATOM007_I
;
PROBLEM: _atom_site_aniso_label is missing
RESPONSE: Only isotropic displacement parameters refined.
;
_vrf_PLAT026_I
;
PROBLEM: Ratio Observed / Unique Reflections (too) Low ..        15% Check 
RESPONSE: Several data sets were combined to achieve a better coverage.
This issue is not applicable to this electron diffraction data.
;
_vrf_PLAT029_I
;
PROBLEM: _diffrn_measured_fraction_theta_full value Low .      0.580 Why?  
RESPONSE: see answer to _vrf_PLAT026_I. Furthermore, crystals on the grid
exhibited preferential orientation.
;
_vrf_PLAT183_I
;
PROBLEM: Missing _cell_measurement_reflns_used Value ....     Please Do !  
RESPONSE: For the refinement, four data sets were combined. The unit cell
parameters were determined as the mean of the parameters of the four
measurements. This is a common procedure for electron diffraction data.
;
_vrf_PLAT184_I
;
PROBLEM: Missing _cell_measurement_theta_min Value ......     Please Do !  
RESPONSE: See answer to _vrf_PLAT183_I.
;
_vrf_PLAT185_I
;
PROBLEM: Missing _cell_measurement_theta_max Value ......     Please Do !  
RESPONSE: See answer to _vrf_PLAT183_I.
;
_vrf_PLAT201_I
;
PROBLEM: Isotropic non-H Atoms in Main Residue(s) .......         16 Report
RESPONSE: In this case, reliable ADPs could not be refined. This is a 
common issue for electron diffraction measurements.
;
_vrf_PLAT881_I
;
PROBLEM: No Datum for _diffrn_reflns_av_R_equivalents ...     Please Do !  
RESPONSE: The internal R factor is not applicable for dynamical
refinement because reflections are not merged.
;
_vrf_PLAT021_I
;
PROBLEM: Ratio Unique / Expected Reflections too High ...      2.958       
RESPONSE: See answer to _vrf_PLAT026_I.
;
_vrf_PLAT088_I
;
PROBLEM: Poor Data / Parameter Ratio ....................       7.71 Note  
RESPONSE: This value is not correctly calculated by CheckCIF. In this
case, the ratio is actually 15.05 considering only observed reflections,
which is more meaningful for dynamical refinement.
;
# end Validation Reply Form
